# Supplementary material for: Growth, Pathogenesis, and Serological Characteristics of the Japanese Encephalitis Virus Genotype IV Recent Strain 19CxBa-83-Cv
Source: Viruses. 2023 Jan 14;15(1):239. doi: 10.3390/v15010239 (PMC9866982; doi:10.3390/v15010239)
Supplement: Supplementary file 1 [file viruses-15-00239-s001.zip]

Archive with 1 entries (1 files):
- viruses-2143271-supplementary.pdf
